# Supplementary material for: MiR-335 Regulates Hif-1α to Reduce Cell Death in Both Mouse Cell Line and Rat Ischemic Models
Source: PLoS One. 2015 Jun 1;10(6):e0128432. doi: 10.1371/journal.pone.0128432 (PMC4452242; doi:10.1371/journal.pone.0128432)
Supplement: S1 Table — Eighty one genes that were predicted to be regulated by HIF-1α by Benita et al [6] and fifteen more genes (shown in bold), reported by several other workers (see manuscript for corresponding references) as HIF-1α downstream genes involved in cerebral ischemia are listed. 56 of these genes (indicated with ticks) have been found to be differentially expressed in our DNA microarray experimental data (GEO No: GSE46267) from eMCAo models. (XLS) [file pone.0128432.s001.xls]

## Sheet: S1 Table
S1 Table. List of 96 genes regulated by HIF1α. Eighty one genes that were predicted to be regulated by HIF-1α by Benita et al,[6] and fifteen more genes (shown in bold), reported by several other workers (see manuscript for corresponding references) as HIF-1α downstream genes involved in cerebral ischemia are listed. 56 of these genes (indicated with ticks) have been found to be differentially ex…
Gene symbol	Gene name	Genes involved in cerebral ischemia [reference]	Our study
C3ORF28	family with sequence similarity 162, member A
KLF10	Kruppel-like factor 10		ü
CRKL	v-crk avian sarcoma virus CT10 oncogene homolog-like		ü
GOPC	golgi-associated PDZ and coiled-coil motif containing
PPME1	protein phosphatase methylesterase 1		ü
LOX	lysyl oxidase		ü
CAD	carbamoyl-phosphate synthetase 2, aspartate transcarbamylase, and dihydroorotase
RSBN1	round spermatid basic protein 1		ü
VDAC1	voltage-dependent anion channel 1		ü
SLC7A6	solute carrier family 7 (amino acid transporter light chain, y+L system), member 6		ü
RARA	retinoic acid receptor, alpha		ü
R3HDM1	R3H domain containing 1		ü
PGK1	phosphoglycerate kinase 1		ü
FH	fumarate hydratase		ü
EDEM3	ER degradation enhancer, mannosidase alpha-like 3
OXSR1	oxidative stress responsive 1
NR3C1	nuclear receptor subfamily 3, group C, member 1
NDRG1	N-myc downstream regulated 1		ü
EIF2B3	eukaryotic translation initiation factor 2B, subunit 3		ü
PHLDA1	pleckstrin homology-like domain, family A, member 1		ü
ASPH	aspartate beta-hydroxylase
PBEF1	nicotinamide phosphoribosyltransferase		ü
ASCC1	activating signal cointegrator 1 complex subunit 1		ü
ANKRD37	ankyrin repeat domain 37
P4HA2	prolyl 4-hydroxylase, alpha polypeptide II		ü
PLOD1	procollagen-lysine, 2-oxoglutarate 5-dioxygenase 1		ü
MRPS12	mitochondrial ribosomal protein S12
CYCS	cytochrome c		ü
PGAM1	phosphoglycerate mutase 1
MIF	macrophage migration inhibitory factor		ü
MRPL4	mitochondrial ribosomal protein L4
NARF	nuclear prelamin A recognition factor		ü
LDHA	lactate dehydrogenase A	[5,10,12,13]	ü
NF2	neurofibromin 2		ü
TMEM45A	transmembrane protein 45A
ATF3	activating transcription factor 3		ü
SEC61G	Sec61 gamma subunit
WSB1	WD repeat and SOCS box containing 1		ü
HIG2	hypoxia inducible lipid droplet-associated
PIM1	Pim-1 proto-oncogene, serine/threonine kinase		ü
ABCF2	ATP-binding cassette, sub-family F (GCN20), member 2
SFRS7	arginine/serine-rich splicing factor 7		ü
NXF1	nuclear RNA export factor 1
MXI1	MAX interactor 1, dimerization protein
ATF7IP	activating transcription factor 7 interacting protein
ACTR1A	ARP1 actin-related protein 1 homolog A
RBPJ	recombination signal binding protein for immunoglobulin kappa J region
RAB8B	RAB8B, member RAS oncogene family
CXCR4	chemokine (C-X-C motif) receptor 4		ü
TPCN1	two pore segment channel 1		ü
GADD45B	growth arrest and DNA-damage-inducible, beta		ü
C14ORF169	chromosome 14 open reading frame 169
GAPDH	glyceraldehyde-3-phosphate dehydrogenase
PJA2	praja ring finger 2, E3 ubiquitin protein ligase		ü
TGFBR1	transforming growth factor, beta receptor 1		ü
LOC162073	inositol 1,4,5-trisphosphate receptor interacting protein-like 2
PER2	period circadian clock 2		ü
GRK6	G protein-coupled receptor kinase 6
EIF1	eukaryotic translation initiation factor 1
GOSR2	golgi SNAP receptor complex member 2		ü
SPAG4	sperm associated antigen 4		ü
EFNA1	ephrin-A1
STC2	stanniocalcin 2
SLC16A1	solute carrier family 16 (monocarboxylate transporter), member 1		ü
SNRPD1	small nuclear ribonucleoprotein D1 polypeptide 16kDa
JMJD2C	lysine (K)-specific demethylase 4C
CLK3	CDC-like kinase 3		ü
ILF3	interleukin enhancer binding factor 2		ü
DDIT4	DNA-damage-inducible transcript 4		ü
GYS1	glycogen synthase 1 (muscle)
CCNB1	cyclin B1
JMJD2B	lysine (K)-specific demethylase 4B
INSIG2	insulin induced gene 2
RRAGD	Ras-related GTP binding D
P4HA1	prolyl 4-hydroxylase, alpha polypeptide I		ü
TUBG1	tubulin, gamma 1		ü
JMJD1A	lysine (K)-specific demethylase 3A
DHX40	DEAH (Asp-Glu-Ala-His) box polypeptide 40		ü
ALDOC	aldolase C, fructose-bisphosphate		ü
BNIP3	BCL2/adenovirus E1B 19kDa interacting protein 3	[5,15]	ü
ERO1L	ERO1-like		ü
PFK-L	phosphofructokinase, liver	[5,10,12,13]	ü
ALDA	aldehyde dehydrogenase A,	[5,10,12,13]
Pkm	pyruvate kinase, muscle	[5,10,12,13]
Slc1a3	solute carrier family 1 (glial high affinity glutamate transporter), member 3	[5,10,11,12,13]	ü
ENO1	enolase 1, (alpha)	[5,10,11,12,13]	ü
VEGFA	vascular endothelial growth factor A	[5,12,13,14,15]	ü
ANGPT2	angiopoietin 2	[15]	ü
FLT1	fms-related tyrosine kinase 1	[15]	ü
KDR	kinase insert domain receptor	[15]
PAI1	serpin peptidase inhibitor, clade E (nexin, plasminogen activator inhibitor type 1), member 1	[15]	ü
EPO	erythropoietin	[11,12,13,15]
PMAIP1	phorbol-12-myristate-13-acetate-induced protein 1	[15]	ü
BNIP3L	BCL2/adenovirus E1B interacting protein 3-like	[14,15]	ü
MMP9	matrix metallopeptidase 9	[35,36,49]	ü
NOS2	nitric oxide synthase 2, inducible	[5]	ü
