# Supplementary material for: MiR-335 Regulates Hif-1α to Reduce Cell Death in Both Mouse Cell Line and Rat Ischemic Models
Source: PLoS One. 2015 Jun 1;10(6):e0128432. doi: 10.1371/journal.pone.0128432 (PMC4452242; doi:10.1371/journal.pone.0128432)
Supplement: S2 Table — The expression of these 56 genes is presented as fold change. (XLS) [file pone.0128432.s002.xls]

## Sheet: Sheet1
S2 Table. List of 56 genes identified to be regulated by HIF-1α under cerebral ischemic condition (DNA array data; GSE46267). The expression of these 56 genes is presented as fold change.
					Gene expression (fold change)
Probe ID	Gene symbol	Gene name	Pathway	Pathway ID	12hrs	24hrs	48hrs	72hrs	120hrs	168hrs
ILMN_1362189	Klf10	Kruppel-like factor 10	Transcription factors	hsa03000	1.97645	3.08419	1.40403	0.891611	0.793659	0.705986
ILMN_1369034	Crkl	v-crk avian sarcoma virus CT10 oncogene homolog-like	Insulin signaling pathway	hsa04910	1.20355	1.65821	1.12768	1.36397	1.36644	0.979993
ILMN_1360708	Ppme1	protein phosphatase methylesterase 1	2,4-Dichlorobenzoate degradation	hsa00623	1.11787	0.889591	0.55721	0.610877	0.511149	0.749561
ILMN_1376823	Lox	lysyl oxidase	collagen formation, elastic fiber formation,	REACT 120729,REACT150366	3.81008	8.94854	4.58345	6.74767	3.77104	1.88583
ILMN_1369131	Rsbn1	round spermatid basic protein 1	NA		1.15725	1.07608	0.855847	1.14425	1.01171	0.895152
ILMN_1358985	Vdac1	voltage-dependent anion channel 1	Calcium signaling pathway	hsa04020	1.078	0.993504	1.02166	1.1893	0.967737	0.96063
ILMN_1367513	Slc7a6	solute carrier family 7 (amino acid transporter light chain, y+L system), member 6	Amino acid transport across the plasma membrane	REACT13796	1.19454	1.63639	1.62469	1.8079	2.16755	1.4507
ILMN_1368986	Rara	retinoic acid receptor, alpha	Acute myeloid leukemia	hsa05221	1.64223	2.1057	1.20585	1.23083	1.18586	0.955603
ILMN_1360478	R3hdm1	R3H domain containing 1	NA		0.889733	0.814968	0.423019	0.504892	0.34908	0.492204
ILMN_1369074	Pgk1	phosphoglycerate kinase 1	Glycolysis / Gluconeogenesis, carbon fixation	hsa00010,hsa00710	1.23191	1.33586	1.32079	1.36444	1.05411	0.874365
ILMN_1364235	Fh	fumarate hydratase	Carbon metabolism, TCA cycle,pyruvate metabolism	hsa01200,hsa00020,hsa00620	1.05343	1.1055	1.23498	1.47938	1.78524	1.31022
ILMN_2040297	Ndrg1	N-myc downstream regulated 1	Prostate Cancer	WP2263	1.05819	1.08825	0.920848	1.28711	1.23271	1.21472
ILMN_1370324	Eif2b3	eukaryotic translation initiation factor 2B, subunit 3	Translation factors	hsa03012	1.37036	1.51035	1.22285	1.29193	1.40986	1.09634
ILMN_1371618	Phlda1	pleckstrin homology-like domain, family A, member 1	NA		4.96584	4.06416	1.53939	1.88842	0.211881	0.284847
ILMN_1363917	Pbef1	nicotinamide phosphoribosyltransferase	Metabolic pathways	hsa01100	1.56694	1.82152	1.59073	1.97225	1.89304	1.40264
ILMN_1349263	Ascc1	activating signal cointegrator 1 complex subunit 1	NA		0.943481	1.09852	1.23511	1.2926	1.18698	1.16118
ILMN_1353974	P4ha2	prolyl 4-hydroxylase, alpha polypeptide II	Arginine and proline metabolism	hsa00330	3.23868	2.47224	1.1624	0.653193	1.3649	0.981041
ILMN_1358231	Plod1	procollagen-lysine, 2-oxoglutarate 5-dioxygenase 1	Lysine degradation	hsa00310	1.09378	1.2849	1.42532	2.49959	2.70194	1.72237
ILMN_1371982	Cycs	cytochrome c	p53 signaling pathway, colorectal cancer, small cell lung cnacer	hsa04115, hsa05210,hsa05222	1.12795	1.00928	0.822604	0.955403	0.731488	0.828265
ILMN_1356539	Mif	macrophage migration inhibitory factor	Tyrosine metabolism	hsa00350	0.964762	0.798426	0.698686	0.953488	0.909055	0.888839
ILMN_1356642	Narf	nuclear prelamin A recognition factor	NA		1.58769	1.17843	1.10434	0.960096	0.920359	0.845608
ILMN_1364112	Ldha	lactate dehydrogenase A	Cysteine metabolism	hsa00272	1.88643	2.32289	2.43516	1.64197	1.24875	0.811513
ILMN_1370342	Nf2	neurofibromin 2	Hippo signaling, Hippo signaling pathway	has M00683,hsa04390	1.39754	2.34137	2.50906	1.90311	1.61515	1.19486
ILMN_1363083	Atf3	activating transcription factor 3	Transcription factors	hsa03000	20.0114	10.828	5.08645	5.8935	6.74591	2.20607
ILMN_1357658	Wsb1	WD repeat and SOCS box containing 1	Ubiquitin system	hsa04121	0.829932	1.02362	0.843142	0.906474	1.29361	0.917181
ILMN_1355211	Pim1	Pim-1 proto-oncogene, serine/threonine kinase	Protein kinases,Jak-STAT signaling pathway,acute myeloid leukemia	hsa01001,hsa04630,hsa05221	1.0283	0.878362	1.14091	1.10156	1.29338	0.864849
ILMN_1366143	Sfrs7	arginine/serine-rich splicing factor 7	Herpes simplex infection,spliceosome	hsa05168, hsa03040	1.10913	1.23984	1.34582	1.46958	1.55965	0.830686
ILMN_1649910	Cxcr4	chemokine (C-X-C motif) receptor 4	Axon guidance,leukocyt transendothelial migration,cytokine-cytokine receptor interaction,cellular antigens	hsa04360,hsa04670,hsa04060,hsa04090	1.66594	3.20578	7.23993	12.2663	11.2704	2.88421
ILMN_1371451	Tpcn1	two pore segment channel 1	Ion channel transport,transmembrane transport of small molecule	REACT25300,REACT15518	1.05725	0.763943	1.1657	1.92264	2.19008	1.3903
ILMN_1353590	Gadd45b	growth arrest and DNA-damage-inducible, beta	p53 signaling pathway,cell cycle,MAPK signaling pathway	hsa04115,hsa04110,hsa04010	6.33798	5.08455	2.4582	1.91617	1.42165	1.11619
ILMN_1374719	Pja2	praja ring finger 2, E3 ubiquitin protein ligase	Ubiquitin system	hsa04121	0.900515	0.820935	0.841009	0.756545	0.636438	0.936884
ILMN_1371159	Tgfbr1	transforming growth factor, beta receptor 1	Protein kinases,Receptor and channels,adherension junction,TGF-beta signaling pathway	hsa01001,hsa04000,hsa04520,hsa04350	1.75182	0.700739	2.80916	2.87502	5.35545	1.64694
ILMN_1367467	Per2	period circadian clock 2	Circadian rhythm,DNA repair and recombination proteins	hsa04710,hsa03400	0.976212	0.713714	0.492463	0.642297	0.526635	0.616774
ILMN_1363695	Gosr2	golgi SNAP receptor complex member 2	SNARE interactions in vesicular transport	hsa04130	1.23243	1.23835	1.22453	1.28367	1.22662	1.0819
ILMN_1352960	Spag4	sperm associated antigen 4	NA		0.991412	0.719336	0.454053	0.693231	0.94621	0.947624
ILMN_1355191	Slc16a1	solute carrier family 16 (monocarboxylate transporter), member 1	Transporters	hsa02000	1.65969	1.51145	1.48485	2.04483	1.88742	1.27766
ILMN_1359610	Clk3	CDC-like kinase 3	Protein kinases	hsa01001	0.961597	0.660986	0.689592	0.820394	0.836302	0.715901
ILMN_1355275	Ilf3	interleukin enhancer binding factor 2	NA		0.686886	1.22199	1.39214	1.39467	1.22986	1.06181
ILMN_1357747	Ddit4	DNA-damage-inducible transcript 4	mTOR signaling pathway	hsa04150	2.11036	0.972551	1.23303	2.56626	1.44984	1.46606
ILMN_1368381	P4ha1	prolyl 4-hydroxylase, alpha polypeptide I	Arginine and proline metabolism	hsa00330	1.62318	1.38132	0.823112	0.819622	1.06198	0.675858
ILMN_1374754	Tubg1	tubulin, gamma 1	Cytoskeleton proteins	hsa04812	1.00118	1.03157	1.23094	1.52432	1.20364	0.962497
ILMN_1365095	Dhx40	DEAH (Asp-Glu-Ala-His) box polypeptide 40	NA		0.593821	0.810875	0.674219	0.903356	0.973385	1.00087
ILMN_1349452	Aldoc	aldolase C, fructose-bisphosphate	Glycolysis / Gluconeogenesis,carbon fixation, pentose phosphate pathway	hsa00010,hsa00710,hsa00030	0.859002	0.521411	0.548193	0.833442	0.766981	0.809378
ILMN_1356892	Bnip3	BCL2/adenovirus E1B 19kDa interacting protein 3	FoxO signaling pathway,apoptosis modulation and signaling	hsa04068,WP1772	0.859245	0.666685	0.746378	1.05081	0.676172	0.760723
ILMN_1376500	Ero1l	ERO1-like	Vibrio cholerae infection	hsa05110	2.53028	1.37777	1.52962	1.78078	1.87515	1.28937
ILMN_1369062	PFK-L	phosphofructokinase, liver	Glycolysis / Gluconeogenesis,Galactose metabolism	hsa00010,hsa00052	1.21892	1.52004	1.28665	1.15514	1.05666	0.823769
ILMN_1363342	Slc1a3	solute carrier family 1 (glial high affinity glutamate transporter), member 3	Glutamatergic synapse	hsa04724	0.692484	0.636707	0.708236	0.625828	0.839757	0.634907
ILMN_1371591	Eno1	enolase 1, (alpha)	Glycolysis / Gluconeogenesis,Biosynthesis of amino acids,carbon metabolism	hsa00010,hsa01230,hsa01200	1.11446	1.27926	1.23209	1.27036	0.962165	0.740317
ILMN_1371686	Vegfa	vascular endothelial growth factor A	HIF-1 signaling pathway,Cytokine-cytokine receptor interaction,Focal adhesion	hsa04066,hsa04060,hsa04510	2.35924	1.92337	0.715927	0.601615	0.577071	0.493642
ILMN_1650006	Angpt2	angiopoietin 2	HIF-1 signaling pathway,PI3K-Akt signaling pathway	hsa04066,hsa04151	8.64008	10.6024	6.12942	4.96712	2.98078	1.70819
ILMN_1372038	Flt1	fms-related tyrosine kinase 1	HIF-1 signaling pathway,Focal adhesion,Cytokine-cytokine receptor interaction	hsa04066,hsa04510,hsa04060	0.779799	0.5464	0.830573	0.65663	0.937737	0.953314
ILMN_2040557	Pai1	serpin peptidase inhibitor, clade E (nexin, plasminogen activator inhibitor type 1), member 1	HIF-1 signaling pathway,Complement and coagulation cascades	hsa04066,hsa04610	10.1801	22.9398	4.77897	6.95297	2.42863	1.12799
ILMN_1375199	Pmaip1	phorbol-12-myristate-13-acetate-induced protein 1	p53 signaling pathway	hsa04115	1.92293	2.37502	1.76705	1.82365	0.876003	0.442392
ILMN_1375128	Bnip3l	BCL2/adenovirus E1B interacting protein 3-like	apoptosis	wp254	0.762948	0.910531	0.89807	0.922251	0.94774	1.01249
ILMN_2039240	Mmp9	matrix metallopeptidase 9	Leukocyte transendothelial migration,Estrogen signaling pathway, Bladder cancer	hsa04670,hsa04915,hsa05219	5.62232	7.23618	5.27359	3.62995	1.48463	0.778892
ILMN_1372107	NOS2	nitric oxide synthase 2, inducible	Calcium signaling pathway,metabolic pathway,pathway in cancer	hsa04020,hsa01100,hsa05200	1	10.875	88.167	49.6036	0.371271	1
